# Supplementary material for: Effects of Varying Glucose Concentrations on ACE2′s Hypothalamic Expression and Its Potential Relation to COVID-19-Associated Neurological Dysfunction
Source: Int J Mol Sci. 2022 Aug 25;23(17):9645. doi: 10.3390/ijms23179645 (PMC9455961; doi:10.3390/ijms23179645)
Supplement: Supplementary file 1 [file ijms-23-09645-s001.zip]

Archive with 1 entries (1 files):
- ijms-1814903-Supplementary.pdf
